# Supplementary material for: Aptamers as Novel Binding Molecules on an Antimicrobial Peptide-Armored Composite Hydrogel Wound Dressing for Specific Removal and Efficient Eradication of Pseudomonas aeruginosa
Source: Int J Mol Sci. 2023 Mar 2;24(5):4800. doi: 10.3390/ijms24054800 (PMC10002764; doi:10.3390/ijms24054800)
Supplement: Supplementary file 1 [file ijms-24-04800-s001.zip]

Archive with 1 entries (1 files):
- ijms-2208123-supplementary.pdf
